# Supplementary material for: Modulation of Sirtuin 3 by N-Acetylcysteine Preserves Mitochondrial Oxidative Phosphorylation and Restores Bisphenol A-Induced Kidney Damage in High-Fat-Diet-Fed Rats
Source: Curr Issues Mol Biol. 2024 May 18;46(5):4935–50. doi: 10.3390/cimb46050296 (PMC11119914; doi:10.3390/cimb46050296)
Supplement: Supplementary file 1 [file cimb-46-00296-s001.zip]

Archive with 1 entries (1 files):
- cimb-2981268-supplementary.pdf
